# Supplementary material for: Clonal Expansion Analysis of Transposon Insertions by High-Throughput Sequencing Identifies Candidate Cancer Genes in a PiggyBac Mutagenesis Screen
Source: PLoS One. 2013 Aug 5;8(8):e72338. doi: 10.1371/journal.pone.0072338 (PMC3733837; doi:10.1371/journal.pone.0072338)
Supplement: Table S1 — (XLSX) [file pone.0072338.s009.xlsx]

## Sheet: Table S1
Table S1. Sequence reads and insertions in individual samples
Sample	Barcode/ Transposon side	Total reads	Mapped Reads	Insertions
Tumor 01	BC07 PB5	5013539	1546509	27688
Tumor 01	BC07 PB3	1183222	254817	9797
Tumor 02	BC09 PB5	5385122	675834	19751
Tumor 02	BC09 PB3	2076714	137429	8860
Tumor 03	BC04 PB5	2158543	463814	11356
Tumor 03	BC04 PB3	838364	111167	4177
Tumor 04	BC10 PB5	4877145	1747717	35383
Tumor 04	BC10 PB3	1815830	387183	14164
Tumor 05	BC01 PB5	3107101	527489	7740
Tumor 05	BC01 PB3	1625503	356100	7270
Tumor 06	BC03 PB5	2112062	468318	5507
Tumor 06	BC03 PB3	2007545	287630	3590
Tumor 07	BC06 PB5	3663341	1236479	13862
Tumor 07	BC06 PB3	2561924	478743	10796
Tumor 08	BC08 PB5	4430836	790416	12861
Tumor 08	BC08 PB3	2956995	248502	7235
Tumor 09	BC02 PB5	2401641	282755	10459
Tumor 09	BC02 PB3	1159663	143580	5232
Tumor 10	BC11 PB5	2684382	249092	9355
Tumor 10	BC11 PB3	1470712	132187	4878
Tumor 11	BC05 PB5	2808920	422013	14751
Tumor 11	BC05 PB3	1648727	245902	13164
sum		57987831	11193676	257876
Tail 01	BC12 PB5	3205515	526511	18263
Tail 01	BC12 PB3	2823429	366368	9560
Tail 02	BC13 PB5	1375763	243473	11028
Tail 02	BC13 PB3	1079929	117895	6717
Tail 03	BC14 PB5	3500241	488350	16749
Tail 03	BC14 PB3	1735917	224058	10061
Tail 04	BC15 PB5	2627318	401097	14927
Tail 04	BC15 PB3	2889855	636115	11350
Tail 05	BC16 PB5	2898766	486567	13983
Tail 05	BC16 PB3	829450	104901	4992
Tail 06	BC17 PB5	3261214	560282	15656
Tail 06	BC17 PB3	1961478	147096	7624
sum		28188875	4302713	140910
