# Supplementary material for: Clonal Expansion Analysis of Transposon Insertions by High-Throughput Sequencing Identifies Candidate Cancer Genes in a PiggyBac Mutagenesis Screen
Source: PLoS One. 2013 Aug 5;8(8):e72338. doi: 10.1371/journal.pone.0072338 (PMC3733837; doi:10.1371/journal.pone.0072338)
Supplement: Table S2 — (XLSX) [file pone.0072338.s010.xlsx]

## Sheet: Table S2
Table S2. Clonally expanded insertions
Sample	Chromosome	position	PB5 #reads	PB5 f(reads)	PB3 #reads	PB3 f(reads)	Average f	Gene/intergenic
Tumor 01	chrX	71102383	180784	0.116898	17284	0.0678291	0.0923636	Mamld1
Tumor 01	chr10	68253713	174621	0.112913	0	0	0.0564565	Arid5b
Tumor 01	chr13	114270249	51589	0.0333584	10602	0.0416063	0.0374823	intergenic
Tumor 01	chrX	152126441	41553	0.0268689	12076	0.0473909	0.0371299	intergenic
Tumor 01	chr11	46868575	93939	0.0607426	0	0	0.0303713	intergenic
Tumor 01	chr8	80852378	18484	0.0119521	9417	0.0369559	0.024454	Gab1
Tumor 01	chr5	69519005	13572	0.00877589	2838	0.0111374	0.00995665	Yipf7
Tumor 01	chr14	118445099	13918	0.00899962	706	0.00277062	0.00588512	intergenic
Tumor 01	chr6	67275505	4444	0.00287357	1521	0.00596899	0.00442128	Serbp1
Tumor 01	chrX	18792716	5031	0.00325313	1347	0.00528615	0.00426964	intergenic
Tumor 02	chrX	71084985	35548	0.0525987	6862	0.0499312	0.051265	Mamld1
Tumor 02	chr2	181992950	32309	0.0478061	0	0	0.0239031	Gm14496
Tumor 02	chr15	15868236	6361	0.00941207	1866	0.0135779	0.011495	intergenic
Tumor 02	chr4	36760466	3511	0.00519506	928	0.00675258	0.00597382	Lingo2
Tumor 02	chr10	94814257	2313	0.00342244	1100	0.00800413	0.00571329	Plxnc1
Tumor 02	chr3	84972703	1542	0.00228163	950	0.00691266	0.00459714	Fbxw7
Tumor 02	chr2	88863617	2615	0.00386929	650	0.00472971	0.0042995	intergenic
Tumor 02	chr18	80097373	3839	0.00568039	378	0.00275051	0.00421545	Pard6g
Tumor 02	chr4	39526520	841	0.00124439	889	0.0064688	0.00385659	intergenic
Tumor 03	chr4	88008797	25703	0.0554166	8519	0.0766325	0.0660245	Mllt3
Tumor 03	chr6	61832059	33840	0.0729603	3728	0.0335351	0.0532477	Fam190a
Tumor 03	chrX	71152945	0	0	9236	0.0830822	0.0415411	Mamld1
Tumor 03	chr14	64656366	20592	0.0443971	1910	0.0171814	0.0307892	Kif13b
Tumor 03	chr6	76302861	0	0	5656	0.0508784	0.0254392	intergenic
Tumor 03	chrX	71152946	0	0	4999	0.0449684	0.0224842	Mamld1
Tumor 03	chrX	71116567	19594	0.0422454	0	0	0.0211227	Mamld1
Tumor 03	chr1	122889587	11593	0.0249949	1866	0.0167856	0.0208902	intergenic
Tumor 03	chr10	9834910	0	0	4297	0.0386536	0.0193268	Stxbp5
Tumor 03	chr1	77010660	6848	0.0147645	1285	0.0115592	0.0131619	intergenic
Tumor 03	chr14	33383218	6703	0.0144519	720	0.00647674	0.0104643	Mapk8
Tumor 03	chr10	9839883	8942	0.0192793	0	0	0.00963964	Stxbp5
Tumor 03	chr5	109845002	3175	0.00684542	875	0.00787104	0.00735823	intergenic
Tumor 03	chr1	57997540	2988	0.00644224	449	0.00403897	0.0052406	Sgol1
Tumor 03	chr17	88630663	1713	0.00369329	681	0.00612592	0.0049096	Ston1
Tumor 03	chr2	56442073	2092	0.00451043	542	0.00487555	0.00469299	intergenic
Tumor 03	chr1	46233465	3974	0.00856809	82	0.000737629	0.00465286	Lclat1
Tumor 03	chr17	73224025	352	0.000758925	948	0.00852771	0.00464332	Dnahc7b
Tumor 03	chr8	16665399	2609	0.0056251	362	0.00325636	0.00444073	Csmd1
Tumor 03	chr14	28369856	490	0.00105646	810	0.00728633	0.0041714	Erc2
Tumor 03	chr7	12732771	1174	0.00253119	574	0.0051634	0.00384729	Vmn2r56
Tumor 04	chr14	25598889	0	0	39353	0.101639	0.0508196	Zmiz1
Tumor 04	chr14	25644589	72814	0.0416624	0	0	0.0208312	Zmiz1
Tumor 04	chr14	101230834	42577	0.0243615	4610	0.0119065	0.018134	intergenic
Tumor 04	chr14	25557662	39357	0.0225191	3210	0.00829065	0.0154049	Zmiz1
Tumor 04	chr3	135669444	26889	0.0153852	2491	0.00643365	0.0109094	Nfkb1
Tumor 04	chr10	77587969	3744	0.00214222	7285	0.0188154	0.0104788	Pttg1ip
Tumor 04	chr10	98713738	14072	0.00805165	3242	0.0083733	0.00821247	intergenic
Tumor 04	chr12	67983392	10201	0.00583676	3530	0.00911714	0.00747695	intergenic
Tumor 04	chr10	14157294	0	0	4464	0.0115294	0.00576472	intergenic
Tumor 04	chr1	173863745	6735	0.0038536	2202	0.00568723	0.00477042	Mndal
Tumor 04	chr13	12935670	8665	0.0049579	1268	0.00327494	0.00411642	intergenic
Tumor 04	chr10	69352076	8276	0.00473532	1225	0.00316388	0.0039496	Cdk1
Tumor 05	chr11	41573884	138365	0.262309	15357	0.0431255	0.152717	intergenic
Tumor 05	chr18	16209166	89772	0.170187	0	0	0.0850937	intergenic
Tumor 05	chr19	32786662	6906	0.0130922	50356	0.14141	0.077251	Pten
Tumor 05	chr19	34319719	9920	0.0188061	41660	0.11699	0.0678978	Fas
Tumor 05	chr10	4983797	0	0	29551	0.0829851	0.0414926	Esr1
Tumor 05	chr1	156608148	4842	0.00917934	15443	0.043367	0.0262732	Abl2
Tumor 05	chr5	59502353	18773	0.0355894	5959	0.0167341	0.0261617	intergenic
Tumor 05	chr2	150391438	1540	0.00291949	9644	0.0270823	0.0150009	intergenic
Tumor 05	chr13	101032583	2912	0.00552049	8002	0.0224712	0.0139959	intergenic
Tumor 05	chr2	42262740	1606	0.00304461	8237	0.0231311	0.0130879	Lrp1b
Tumor 05	chr18	16509343	0	0	8916	0.0250379	0.012519	intergenic
Tumor 05	chr9	5699470	1381	0.00261806	7926	0.0222578	0.0124379	intergenic
Tumor 05	chr1	87855454	6828	0.0129443	3227	0.00906206	0.0110032	Dgkd
Tumor 05	chr8	100880553	7073	0.0134088	1881	0.00528222	0.00934552	intergenic
Tumor 05	chr10	106240924	970	0.0018389	4504	0.0126481	0.00724352	intergenic
Tumor 05	chr19	57609701	6778	0.0128496	0	0	0.00642478	Atrnl1
Tumor 05	chr9	114777333	3213	0.00609112	1029	0.00288964	0.00449038	Cmtm7
Tumor 05	chr15	103207103	3372	0.00639255	718	0.00201629	0.00420442	Cbx5
Tumor 05	chr12	15391123	416	0.000788642	2699	0.00757933	0.00418399	intergenic
Tumor 05	chr3	51289145	209	0.000396217	2766	0.00776748	0.00408185	Elf2
Tumor 06	chr9	89972778	61426	0.131163	49924	0.17357	0.152367	Rasgrf1
Tumor 06	chr6	114906795	68927	0.14718	43233	0.150308	0.148744	Vgll4
Tumor 06	chr14	63232855	35051	0.0748444	39347	0.136797	0.105821	Gata4
Tumor 06	chr16	97626095	37544	0.0801677	23515	0.0817543	0.080961	AF177147
Tumor 06	chr17	3077297	52436	0.111967	0	0	0.0559833	Pisd-ps2
Tumor 06	chrX	119814878	9639	0.0205822	5034	0.0175017	0.0190419	intergenic
Tumor 06	chr16	21572379	5878	0.0125513	6461	0.0224629	0.0175071	Vps8
Tumor 06	chr11	42884656	13732	0.029322	0	0	0.014661	intergenic
Tumor 06	chr11	37031917	6373	0.0136083	4374	0.015207	0.0144077	intergenic
Tumor 06	chr11	42017960	0	0	7197	0.0250217	0.0125109	intergenic
Tumor 06	chr3	49609932	5543	0.011836	2774	0.00964434	0.0107402	intergenic
Tumor 06	chr11	37105524	1980	0.0042279	4378	0.0152209	0.00972442	intergenic
Tumor 06	chr15	48079913	3006	0.00641872	1809	0.00628933	0.00635402	Csmd3
Tumor 06	chr6	98653385	4938	0.0105441	450	0.00156451	0.00605431	intergenic
Tumor 06	chr10	69761793	2880	0.00614967	1396	0.00485346	0.00550156	Ank3
Tumor 06	chr14	22875551	3796	0.0081056	709	0.00246497	0.00528529	1700112E06Rik
Tumor 06	chr2	38104234	3723	0.00794973	555	0.00192956	0.00493964	Dennd1a
Tumor 06	chr6	99371499	1226	0.00261788	1529	0.00531586	0.00396687	Foxp1
Tumor 07	chr17	80435959	160057	0.129446	53050	0.110811	0.120128	Sos1
Tumor 07	chr17	13009711	77926	0.0630225	32871	0.0686611	0.0658418	Sod2
Tumor 07	chr15	91736738	88115	0.0712628	9391	0.019616	0.0454394	Lrrk2
Tumor 07	chr15	63732845	31885	0.0257869	17301	0.0361384	0.0309627	CB274134
Tumor 07	chr2	12563908	46400	0.0375259	8548	0.0178551	0.0276905	intergenic
Tumor 07	chr1	125910334	40933	0.0331045	8645	0.0180577	0.0255811	Lypd1
Tumor 07	chr14	43916534	0	0	18340	0.0383087	0.0191543	intergenic
Tumor 07	chr1	138210770	19317	0.0156226	8170	0.0170655	0.0163441	intergenic
Tumor 07	chr15	13275227	0	0	15247	0.031848	0.015924	intergenic
Tumor 07	chr2	99269040	21318	0.0172409	2651	0.00553742	0.0113892	intergenic
Tumor 07	chr19	37585490	7259	0.0058707	7032	0.0146885	0.0102796	Exoc6
Tumor 07	chr10	19971270	6461	0.00522532	6754	0.0141078	0.00966655	Map3k5
Tumor 07	chr4	118255087	302	0.000244242	9073	0.0189517	0.00959798	Ptprf
Tumor 07	chr14	43890350	21259	0.0171932	0	0	0.00859659	intergenic
Tumor 07	chr15	13283579	19029	0.0153897	0	0	0.00769483	intergenic
Tumor 07	chr7	82695567	4233	0.00342343	4995	0.0104336	0.0069285	Eftud1
Tumor 07	chr2	48882537	14419	0.0116613	0	0	0.00583067	Acvr2a
Tumor 07	chr1	161163494	10359	0.00837782	1393	0.0029097	0.00564376	Ankrd45
Tumor 07	chr14	105954415	0	0	5343	0.0111605	0.00558024	intergenic
Tumor 07	chr6	110732249	0	0	5248	0.010962	0.00548102	Grm7
Tumor 07	chr7	42861100	0	0	4608	0.00962521	0.0048126	Gm2381
Tumor 07	chr16	91746126	7687	0.00621685	1212	0.00253163	0.00437424	Itsn1
Tumor 07	chr1	87915440	5180	0.00418931	1865	0.00389562	0.00404247	Dgkd
Tumor 07	chr1	66999982	4022	0.00325278	2296	0.00479589	0.00402434	intergenic
Tumor 07	chr8	123224628	6506	0.00526172	1147	0.00239586	0.00382879	Cdk10
Tumor 08	chr6	39657055	95683	0.121054	40065	0.161226	0.14114	Braf
Tumor 08	chr17	76655269	89560	0.113307	5439	0.0218871	0.0675973	intergenic
Tumor 08	chr2	156149120	30076	0.0380508	11785	0.0474242	0.0427375	Rbm39
Tumor 08	chr6	39717269	28977	0.0366604	4041	0.0162614	0.0264609	Braf
Tumor 08	chr19	41474404	23025	0.0291302	4582	0.0184385	0.0237844	intergenic
Tumor 08	chr17	32091827	11508	0.0145594	3585	0.0144264	0.0144929	intergenic
Tumor 08	chr6	39674954	9952	0.0125908	2797	0.0112554	0.0119231	Braf
Tumor 08	chr13	54084490	7121	0.00900918	1901	0.00764984	0.00832951	Sfxn1
Tumor 08	chr18	4015315	5002	0.00632831	1873	0.00753716	0.00693274	intergenic
Tumor 08	chr8	61306860	3034	0.00383848	1760	0.00708244	0.00546046	Sh3rf1
Tumor 08	chr2	38532744	4195	0.00530733	1311	0.00527561	0.00529147	Nek6
Tumor 08	chr15	68953133	7131	0.00902183	285	0.00114687	0.00508435	Khdrbs3
Tumor 08	chr16	90139859	2654	0.00335773	1549	0.00623335	0.00479554	intergenic
Tumor 08	chr10	22600900	262	0.000331471	2012	0.00809651	0.00421399	intergenic
Tumor 08	chr7	90798760	0	0	2038	0.00820114	0.00410057	intergenic
Tumor 09	chr11	41573884	57544	0.203512	6115	0.0425895	0.123051	intergenic
Tumor 09	chr19	32786662	3026	0.0107018	22419	0.156143	0.0834224	Pten
Tumor 09	chr19	34319719	4944	0.0174851	14488	0.100905	0.0591953	Fas
Tumor 09	chr18	16209166	22406	0.0792417	0	0	0.0396209	intergenic
Tumor 09	chr10	4983797	0	0	9256	0.0644658	0.0322329	Esr1
Tumor 09	chr9	26914432	9259	0.0327457	3415	0.0237847	0.0282652	Gm1110
Tumor 09	chr13	76146842	12472	0.0441089	0	0	0.0220544	Ttc37
Tumor 09	chr13	106852640	737	0.0026065	4320	0.0300878	0.0163471	Ipo11
Tumor 09	chr1	156608148	1787	0.00631996	3169	0.0220713	0.0141956	Abl2
Tumor 09	chr12	15391123	292	0.0010327	2205	0.0153573	0.00819499	intergenic
Tumor 09	chr9	5699470	406	0.00143587	2075	0.0144519	0.00794387	intergenic
Tumor 09	chr2	42262740	469	0.00165868	1843	0.012836	0.00724736	Lrp1b
Tumor 09	chr19	60403172	2934	0.0103765	0	0	0.00518824	intergenic
Tumor 09	chr18	16509343	0	0	1390	0.00968101	0.00484051	intergenic
Tumor 09	chr2	45455501	158	0.000558788	1075	0.00748711	0.00402295	intergenic
Tumor 10	chr5	43476254	39431	0.158299	12473	0.169236	0.163767	intergenic
Tumor 10	chr10	25205324	23334	0.0936762	3833	0.0520067	0.0728415	Akap7
Tumor 10	chr12	67983392	9821	0.0394272	2120	0.0287645	0.0340958	intergenic
Tumor 10	chr12	57443237	8382	0.0336502	808	0.0109631	0.0223066	Mipol1
Tumor 10	chr19	35101579	5319	0.0213536	1018	0.0138124	0.017583	intergenic
Tumor 10	chr10	124584890	0	0	2178	0.0295514	0.0147757	intergenic
Tumor 10	chr10	3729277	3383	0.0135813	910	0.012347	0.0129642	intergenic
Tumor 10	chr15	18918118	0	0	1139	0.0154541	0.00772706	Cdh10
Tumor 10	chr11	20818699	842	0.00338028	778	0.010556	0.00696815	intergenic
Tumor 10	chr10	17903765	1567	0.00629085	452	0.00613281	0.00621183	Heca
Tumor 10	chr10	47232361	1955	0.00784851	234	0.00317495	0.00551173	intergenic
Tumor 10	chr5	131161643	1253	0.00503027	369	0.00500665	0.00501846	Wbscr17
Tumor 10	chr3	139933539	725	0.00291057	497	0.00674337	0.00482697	intergenic
Tumor 10	chr10	42504570	818	0.00328393	439	0.00595642	0.00462017	Snx3
Tumor 10	chr6	74217871	1881	0.00755143	123	0.00166888	0.00461015	intergenic
Tumor 10	chr10	7404219	584	0.00234452	417	0.00565792	0.00400122	intergenic
Tumor 10	chr5	13548561	1315	0.00527917	168	0.00227945	0.00377931	Sema3a
Tumor 11	chr8	77067734	17722	0.041994	5205	0.021167	0.0315805	Nr3c2
Tumor 11	chr6	112567041	0	0	14749	0.0599792	0.0299896	intergenic
Tumor 11	chr15	43239864	16509	0.0391196	4437	0.0180438	0.0285817	intergenic
Tumor 11	chr15	27866122	11555	0.0273807	5733	0.0233142	0.0253474	Trio
Tumor 11	chrX	145544102	0	0	11022	0.0448227	0.0224114	intergenic
Tumor 11	chr7	49042792	0	0	8617	0.0350424	0.0175212	Nav2
Tumor 11	chr17	81428755	9396	0.0222647	1058	0.00430253	0.0132836	Slc8a1
Tumor 11	chrX	73332392	7964	0.0188715	669	0.0027206	0.010796	intergenic
Tumor 11	chr2	58008790	3568	0.00845472	1895	0.00770632	0.00808052	Galnt5
Tumor 11	chr8	42333031	0	0	3860	0.0156973	0.00784865	intergenic
Tumor 11	chr8	90064845	2714	0.00643108	1957	0.00795845	0.00719477	intergenic
Tumor 11	chr19	33223221	0	0	3504	0.0142496	0.00712479	Rnls
Tumor 11	chr2	103143970	4031	0.00955184	990	0.00402599	0.00678892	intergenic
Tumor 11	chr11	79530426	3085	0.0073102	1418	0.00576652	0.00653836	Nf1
Tumor 11	chr18	64574516	2490	0.00590029	1566	0.00636839	0.00613434	Atp8b1
Tumor 11	chr15	68088707	4791	0.0113527	0	0	0.00567637	Zfat
Tumor 11	chr5	40123810	2844	0.00673913	346	0.00140706	0.0040731	intergenic
Tumor 11	chr15	30074037	3284	0.00778175	0	0	0.00389088	intergenic
Tumor 11	chr1	182227565	1384	0.00327952	1067	0.00433913	0.00380932	intergenic
Tail 01	chr14	49862512	4844	0.00920019	1433	0.00624238	0.00772128	BC049248
Tail 01	chr4	53167415	2646	0.00502554	807	0.00351542	0.00427048	intergenic
Tail 02	chr10	3382251	1244	0.0051094	568	0.00481785	0.00496362	Ppp1r14c
Tail 02	chr15	37985216	756	0.00310507	715	0.00606472	0.00458489	Ubr5
Tail 02	chr7	69584758	879	0.00361026	613	0.00519954	0.0044049	intergenic
Tail 02	chr5	101809223	0	0	1034	0.00877052	0.00438526	Cds1
Tail 02	chr2	54040159	772	0.00317078	634	0.00537767	0.00427422	intergenic
Tail 02	chr10	24630836	1865	0.00765999	2	1.69642e-05	0.00383848	intergenic
Tail 03	chr11	88035560	25	5.11928e-05	2575	0.0114926	0.00577188	intergenic
Tail 03	chrX	74007502	2230	0.0045664	1230	0.00548965	0.00502802	intergenic
Tail 04	chr9	70358727	1364	0.00340067	1131	0.00554091	0.00447079	Myo1e
Tail 04	chr16	88594032	1682	0.0041935	935	0.00458068	0.00438709	intergenic
Tail 05	chr19	57609701	14996	0.03082	0	0	0.01541	intergenic
Tail 05	chr4	137094074	2189	0.00449887	269	0.0034539	0.00397638	intergenic
Tail 05	chr18	16509343	0	0	715	0.00918044	0.00459022	intergenic
Tail 06	chr1	135915760	9040	0.0161347	2465	0.0167578	0.0164462	Pkp1
Tail 06	chr12	67983392	8645	0.0154297	1880	0.0127808	0.0141052	intergenic
Tail 06	chr10	11128944	0	0	1848	0.0125632	0.00628161	intergenic
Tail 06	chr3	24304419	5206	0.00929175	400	0.00271931	0.00600553	intergenic
											3
