# Supplementary material for: Clonal Expansion Analysis of Transposon Insertions by High-Throughput Sequencing Identifies Candidate Cancer Genes in a PiggyBac Mutagenesis Screen
Source: PLoS One. 2013 Aug 5;8(8):e72338. doi: 10.1371/journal.pone.0072338 (PMC3733837; doi:10.1371/journal.pone.0072338)
Supplement: Table S3 — (XLSX) [file pone.0072338.s011.xlsx]

## Sheet: Table S3
Table S3. DAVID analysis of candidate cancer genes defined by clonal expansion
Category	Term	Count	Genes	List Total	Pop Hits	Pop Total	Fold Enrichment	cor. P-Value (Benjamini)
KEGG_PATHWAY	mmu04722:Neurotrophin signaling pathway	6	MAP3K5, BRAF, SOS1, GAB1, MAPK8, NFKB1	29	130	5738	9.1321	0.014015
KEGG_PATHWAY	mmu04010:MAPK signaling pathway	8	MAP3K5, BRAF, RASGRF1, SOS1, NF1, MAPK8, NFKB1, FAS	29	265	5738	5.97319	0.0166398
KEGG_PATHWAY	mmu04012:ErbB signaling pathway	5	BRAF, SOS1, GAB1, MAPK8, ABL2	29	87	5738	11.3714	0.0199412
KEGG_PATHWAY	mmu05215:Prostate cancer	4	BRAF, SOS1, NFKB1, PTEN	29	90	5738	8.79387	0.166972
KEGG_PATHWAY	mmu04510:Focal adhesion	5	BRAF, RASGRF1, SOS1, MAPK8, PTEN	29	198	5738	4.99652	0.208759
KEGG_PATHWAY	mmu05200:Pathways in cancer	6	BRAF, SOS1, MAPK8, NFKB1, FAS, PTEN	29	323	5738	3.67546	0.217597
KEGG_PATHWAY	mmu05221:Acute myeloid leukemia	3	BRAF, SOS1, NFKB1	29	57	5738	10.4138	0.241975
KEGG_PATHWAY	mmu04910:Insulin signaling pathway	4	BRAF, PTPRF, SOS1, MAPK8	29	138	5738	5.73513	0.250276
KEGG_PATHWAY	mmu05212:Pancreatic cancer	3	BRAF, MAPK8, NFKB1	29	72	5738	8.24425	0.256409
KEGG_PATHWAY	mmu05213:Endometrial cancer	3	BRAF, SOS1, PTEN	29	52	5738	11.4151	0.258913
KEGG_PATHWAY	mmu05220:Chronic myeloid leukemia	3	BRAF, SOS1, NFKB1	29	76	5738	7.81034	0.262059
KEGG_PATHWAY	mmu05211:Renal cell carcinoma	3	BRAF, SOS1, GAB1	29	70	5738	8.4798	0.262642
KEGG_PATHWAY	mmu05214:Glioma	3	BRAF, SOS1, PTEN	29	64	5738	9.27478	0.266273
KEGG_PATHWAY	mmu04115:p53 signaling pathway	3	CDK1, FAS, PTEN	29	69	5738	8.6027	0.276497
KEGG_PATHWAY	mmu05210:Colorectal cancer	3	BRAF, SOS1, MAPK8	29	86	5738	6.90217	0.283444
KEGG_PATHWAY	mmu04914:Progesterone-mediated oocyte maturation	3	CDK1, BRAF, MAPK8	29	85	5738	6.98337	0.293926
INTERPRO	IPR000719:Protein kinase, core	10	CDK1, ACVR2A, MAP3K5, BRAF, TRIO, MAPK8, CDK10, LRRK2, ABL2, NEK6	79	491	17763	4.57939	0.0162597
INTERPRO	IPR017442:Serine/threonine protein kinase-related	9	CDK1, ACVR2A, MAP3K5, BRAF, TRIO, MAPK8, CDK10, LRRK2, NEK6	79	374	17763	5.41078	0.0171428
INTERPRO	IPR017441:Protein kinase, ATP binding site	10	CDK1, ACVR2A, MAP3K5, BRAF, TRIO, MAPK8, CDK10, LRRK2, ABL2, NEK6	79	467	17763	4.81473	0.022383
INTERPRO	IPR008271:Serine/threonine protein kinase, active site	9	CDK1, ACVR2A, MAP3K5, BRAF, TRIO, MAPK8, CDK10, LRRK2, NEK6	79	360	17763	5.6212	0.0392455
INTERPRO	IPR003659:Plexin/semaphorin/integrin	4	PLXNC1, ATRNL1, PTTG1IP, SEMA3A	79	46	17763	19.552	0.0470238
INTERPRO	IPR001331:Guanine-nucleotide dissociation stimulator, CDC24, conserved site	4	RASGRF1, SOS1, TRIO, ITSN1	79	53	17763	16.9697	0.0588081
INTERPRO	IPR000219:Dbl homology (DH) domain	4	RASGRF1, SOS1, TRIO, ITSN1	79	65	17763	13.8368	0.0891181
INTERPRO	IPR002290:Serine/threonine protein kinase	6	CDK1, MAP3K5, TRIO, MAPK8, CDK10, NEK6	79	265	17763	5.0909	0.159154
INTERPRO	IPR000488:Death	3	ANK3, NFKB1, FAS	79	33	17763	20.4407	0.204741
INTERPRO	IPR013088:Zinc finger, NHR/GATA-type	3	GATA4, NR3C2, ESR1	79	53	17763	12.7273	0.400754
INTERPRO	IPR000859:CUB	3	ATRNL1, CSMD3, CSMD1	79	53	17763	12.7273	0.400754
INTERPRO	IPR001849:Pleckstrin homology	5	RASGRF1, SOS1, GAB1, TRIO, ITSN1	79	261	17763	4.30743	0.408608
INTERPRO	IPR011029:DEATH-like	3	ANK3, NFKB1, FAS	79	59	17763	11.433	0.434378
INTERPRO	IPR011993:Pleckstrin homology-type	5	RASGRF1, SOS1, GAB1, TRIO, ITSN1	79	289	17763	3.89011	0.488696
INTERPRO	IPR015943:WD40/YVTN repeat-like	5	FBXW7, STXBP5, SEMA3A, LRRK2, VPS8	79	305	17763	3.68603	0.521558
INTERPRO	IPR001452:Src homology-3 domain	4	SH3RF1, TRIO, ITSN1, ABL2	79	211	17763	4.26252	0.636461
INTERPRO	IPR002110:Ankyrin	4	ANKRD45, ANK3, NFKB1, LRRK2	79	223	17763	4.03315	0.66236
SP_PIR_KEYWORDS	serine/threonine-protein kinase	9	CDK1, ACVR2A, MAP3K5, BRAF, TRIO, MAPK8, CDK10, LRRK2, NEK6	78	384	17854	5.36478	0.0316595
SP_PIR_KEYWORDS	phosphoprotein	42	SH3RF1, PLXNC1, ELF2, NR3C2, NFKB1, SNX3, ITSN1, PTEN, CBX5, MAP3K5, SOS1, GATA4, GAB1, ATP8B1, CDK10, FAS, MLLT3, CDK1, SLC8A1, KHDRBS3, BRAF, ARID5B, SGOL1, NF1, DENND1A, ESR1, TRIO, FOXP1, FAM190A, VPS8, STXBP5, RASGRF1, GRM7, SERBP1, PTTG1IP, MAPK8, ERC2, VGLL4, RBM39, ABL2, NEK6, CDH10	78	6311	17854	1.52332	0.0409534
SP_PIR_KEYWORDS	kinase	11	CDK1, ACVR2A, MAP3K5, BRAF, TRIO, MAPK8, AKAP7, CDK10, LRRK2, ABL2, NEK6	78	707	17854	3.56135	0.0565722
SP_PIR_KEYWORDS	manganese	5	ACVR2A, WBSCR17, GALNT5, ABL2, SOD2	78	145	17854	7.89302	0.110517
SP_PIR_KEYWORDS	transferase	13	CDK1, BRAF, WBSCR17, GALNT5, TRIO, ACVR2A, MAP3K5, LCLAT1, CDK10, MAPK8, LRRK2, ABL2, NEK6	78	1385	17854	2.1485	0.247379
SP_PIR_KEYWORDS	Transcription	15	KHDRBS3, ELF2, ARID5B, NR3C2, ESR1, NFKB1, FOXP1, ZMIZ1, GATA4, MAMLD1, RBM39, VGLL4, ZFAT, MLLT3, GM2381	78	1769	17854	1.94091	0.258797
SP_PIR_KEYWORDS	transcription regulation	14	KHDRBS3, ELF2, ARID5B, NR3C2, ESR1, NFKB1, FOXP1, ZMIZ1, GATA4, MAMLD1, RBM39, VGLL4, ZFAT, MLLT3	78	1546	17854	2.07281	0.2716
SP_PIR_KEYWORDS	atp-binding	12	CDK1, ACVR2A, MAP3K5, BRAF, ATP8B1, TRIO, MAPK8, CDK10, LRRK2, ABL2, NEK6, KIF13B	78	1287	17854	2.13424	0.273564
SP_PIR_KEYWORDS	serine/threonine-specific protein kinase	3	CDK1, ACVR2A, BRAF	78	40	17854	17.1673	0.287989
SP_PIR_KEYWORDS	signal transduction	2	SH3RF1, BRAF	78	15	17854	30.5197	0.432444
SP_PIR_KEYWORDS	steroid-binding	2	NR3C2, ESR1	78	15	17854	30.5197	0.432444
SP_PIR_KEYWORDS	Endocytosis	3	STON1, LRP1B, ITSN1	78	93	17854	7.38379	0.445476
SP_PIR_KEYWORDS	sh3 domain	4	SH3RF1, TRIO, ITSN1, ABL2	78	204	17854	4.48819	0.453191
SP_PIR_KEYWORDS	ubl conjugation	6	CDK1, SH3RF1, RASGRF1, SGOL1, ESR1, NFKB1	78	524	17854	2.62096	0.455035
SP_PIR_KEYWORDS	guanine-nucleotide releasing factor	3	RASGRF1, SOS1, TRIO	78	102	17854	6.73228	0.456457
SP_PIR_KEYWORDS	nucleotide-binding	13	CDK1, BRAF, TRIO, ACVR2A, MAP3K5, ATP8B1, EFTUD1, CDK10, MAPK8, LRRK2, ABL2, NEK6, KIF13B	78	1631	17854	1.82444	0.460186
SP_PIR_KEYWORDS	activator	6	ELF2, GATA4, MAMLD1, NFKB1, RBM39, MLLT3	78	484	17854	2.83757	0.478518
SP_PIR_KEYWORDS	alternative splicing	26	SH3RF1, ELF2, CSMD3, NFKB1, ITSN1, CSMD1, ANK3, ZFAT, RNLS, BRAF, ATRNL1, WBSCR17, ARID5B, NF1, IPO11, SGOL1, TRIO, FOXP1, FAM190A, VPS8, STXBP5, SERBP1, ZMIZ1, CMTM7, RBM39, ERC2	78	4481	17854	1.32813	0.492127
SP_PIR_KEYWORDS	cell division	4	CDK1, SGOL1, PARD6G, NEK6	78	256	17854	3.57652	0.493683
SP_PIR_KEYWORDS	magnesium	5	ACVR2A, MAP3K5, ATP8B1, ABL2, NEK6	78	403	17854	2.83992	0.502513
SP_PIR_KEYWORDS	Apoptosis	5	MAP3K5, NFKB1, FAS, PTEN, NEK6	78	337	17854	3.3961	0.507665
GOTERM_BP_FAT	GO:0043085~positive regulation of catalytic activity	5	MAP3K5, DGKD, RASGRF1, NF1, GAB1	63	261	13588	4.13185	0.566599
GOTERM_BP_FAT	GO:0042127~regulation of cell proliferation	7	ZMIZ1, NF1, GATA4, ESR1, PTEN, FOXP1, SOD2	63	538	13588	2.80628	0.594504
GOTERM_BP_FAT	GO:0048534~hemopoietic or lymphoid organ development	5	NFKB1, SFXN1, FAS, FOXP1, SOD2	63	281	13588	3.83777	0.612757
GOTERM_BP_FAT	GO:0045449~regulation of transcription	17	KHDRBS3, ELF2, ARID5B, NR3C2, ESR1, NFKB1, FOXP1, CBX5, SOD2, ZMIZ1, GATA4, MAMLD1, RBM39, VGLL4, ZFAT, GM2381, MLLT3	63	2227	13588	1.64643	0.617873
GOTERM_BP_FAT	GO:0002520~immune system development	5	NFKB1, SFXN1, FAS, FOXP1, SOD2	63	295	13588	3.65564	0.632845
GOTERM_BP_FAT	GO:0035020~regulation of Rac protein signal transduction	2	RASGRF1, NF1	63	10	13588	43.1365	0.634887
GOTERM_BP_FAT	GO:0032320~positive regulation of Ras GTPase activity	2	RASGRF1, NF1	63	10	13588	43.1365	0.634887
GOTERM_BP_FAT	GO:0048666~neuron development	5	ANK3, RASGRF1, SEMA3A, PTEN, SOD2	63	292	13588	3.69319	0.638644
GOTERM_BP_FAT	GO:0042325~regulation of phosphorylation	5	ACVR2A, MAP3K5, DGKD, NF1, GAB1	63	290	13588	3.71866	0.63983
GOTERM_BP_FAT	GO:0051896~regulation of protein kinase B signaling cascade	2	ITSN1, PTEN	63	11	13588	39.215	0.644579
GOTERM_BP_FAT	GO:0048146~positive regulation of fibroblast proliferation	2	ZMIZ1, ESR1	63	11	13588	39.215	0.644579
GOTERM_BP_FAT	GO:0012501~programmed cell death	6	MAP3K5, NFKB1, FAS, PTEN, NEK6, SOD2	63	473	13588	2.73593	0.646654
GOTERM_BP_FAT	GO:0051174~regulation of phosphorus metabolic process	5	ACVR2A, MAP3K5, DGKD, NF1, GAB1	63	301	13588	3.58277	0.647389
GOTERM_BP_FAT	GO:0019220~regulation of phosphate metabolic process	5	ACVR2A, MAP3K5, DGKD, NF1, GAB1	63	301	13588	3.58277	0.647389
GOTERM_BP_FAT	GO:0051338~regulation of transferase activity	4	MAP3K5, DGKD, NF1, GAB1	63	199	13588	4.33533	0.648636
GOTERM_BP_FAT	GO:0044093~positive regulation of molecular function	5	MAP3K5, DGKD, RASGRF1, NF1, GAB1	63	306	13588	3.52422	0.649773
GOTERM_BP_FAT	GO:0044057~regulation of system process	4	SLC8A1, RASGRF1, NF1, SEMA3A	63	201	13588	4.29219	0.651304
GOTERM_BP_FAT	GO:0001952~regulation of cell-matrix adhesion	2	NF1, PTEN	63	14	13588	30.8118	0.652879
GOTERM_BP_FAT	GO:0048844~artery morphogenesis	2	ZMIZ1, NF1	63	14	13588	30.8118	0.652879
GOTERM_BP_FAT	GO:0016192~vesicle-mediated transport	6	STON1, STXBP5, LRP1B, DENND1A, EXOC6, ITSN1	63	466	13588	2.77703	0.653068
GOTERM_BP_FAT	GO:0040007~growth	4	ARID5B, ZMIZ1, ESR1, PTEN	63	193	13588	4.4701	0.654535
GOTERM_BP_FAT	GO:0045859~regulation of protein kinase activity	4	MAP3K5, DGKD, NF1, GAB1	63	186	13588	4.63833	0.657894
GOTERM_BP_FAT	GO:0051129~negative regulation of cellular component organization	3	ESR1, SEMA3A, PTEN	63	93	13588	6.9575	0.658253
GOTERM_BP_FAT	GO:0043408~regulation of MAPKKK cascade	3	SH3RF1, NF1, GAB1	63	93	13588	6.9575	0.658253
GOTERM_BP_FAT	GO:0048732~gland development	4	NF1, ESR1, SEMA3A, PTEN	63	197	13588	4.37934	0.659329
GOTERM_BP_FAT	GO:0010324~membrane invagination	4	STON1, LRP1B, DENND1A, ITSN1	63	188	13588	4.58899	0.659958
GOTERM_BP_FAT	GO:0006897~endocytosis	4	STON1, LRP1B, DENND1A, ITSN1	63	188	13588	4.58899	0.659958
GOTERM_BP_FAT	GO:0043547~positive regulation of GTPase activity	2	RASGRF1, NF1	63	13	13588	33.1819	0.659993
GOTERM_BP_FAT	GO:0060736~prostate gland growth	2	ESR1, PTEN	63	13	13588	33.1819	0.659993
GOTERM_BP_FAT	GO:0048745~smooth muscle tissue development	2	NF1, FOXP1	63	13	13588	33.1819	0.659993
GOTERM_BP_FAT	GO:0006915~apoptosis	6	MAP3K5, NFKB1, FAS, PTEN, NEK6, SOD2	63	465	13588	2.783	0.663862
GOTERM_BP_FAT	GO:0043549~regulation of kinase activity	4	MAP3K5, DGKD, NF1, GAB1	63	192	13588	4.49339	0.664193
GOTERM_BP_FAT	GO:0007169~transmembrane receptor protein tyrosine kinase signaling pathway	4	ARID5B, SOS1, GAB1, PTEN	63	192	13588	4.49339	0.664193
GOTERM_BP_FAT	GO:0043405~regulation of MAP kinase activity	3	MAP3K5, NF1, GAB1	63	84	13588	7.70295	0.664769
GOTERM_BP_FAT	GO:0007346~regulation of mitotic cell cycle	3	CDK1, ESR1, NEK6	63	96	13588	6.74008	0.673181
GOTERM_BP_FAT	GO:0051726~regulation of cell cycle	4	CDK1, ESR1, PTEN, NEK6	63	214	13588	4.03145	0.683078
GOTERM_BP_FAT	GO:0031175~neuron projection development	4	ANK3, RASGRF1, SEMA3A, PTEN	63	218	13588	3.95748	0.687907
GOTERM_BP_FAT	GO:0048589~developmental growth	3	ZMIZ1, ESR1, PTEN	63	100	13588	6.47048	0.688181
GOTERM_BP_FAT	GO:0008219~cell death	6	MAP3K5, NFKB1, FAS, PTEN, NEK6, SOD2	63	507	13588	2.55246	0.699677
GOTERM_BP_FAT	GO:0016265~death	6	MAP3K5, NFKB1, FAS, PTEN, NEK6, SOD2	63	519	13588	2.49344	0.722983
GOTERM_BP_FAT	GO:0007243~protein kinase cascade	4	MAP3K5, NF1, GAB1, MAPK8	63	236	13588	3.65564	0.739868
GOTERM_CC_FAT	GO:0045202~synapse	7	ANK3, SOS1, GRM7, DENND1A, ERC2, ITSN1, LRRK2	55	319	12504	4.98877	0.279442
GOTERM_CC_FAT	GO:0042995~cell projection	8	SH3RF1, ANK3, RASGRF1, DNAHC7B, DENND1A, ESR1, ERC2, ITSN1	55	575	12504	3.16307	0.538016
GOTERM_CC_FAT	GO:0043005~neuron projection	5	ANK3, RASGRF1, DENND1A, ESR1, ERC2	55	245	12504	4.6397	0.618188
GOTERM_CC_FAT	GO:0030315~T-tubule	2	SLC8A1, ESR1	55	17	12504	26.7465	0.809196
GOTERM_CC_FAT	GO:0044456~synapse part	4	SOS1, GRM7, ERC2, LRRK2	55	212	12504	4.28954	0.829803
GOTERM_CC_FAT	GO:0043025~cell soma	3	SOS1, DENND1A, ESR1	55	117	12504	5.82937	0.840384
GOTERM_CC_FAT	GO:0005886~plasma membrane	19	LYPD1, SLC8A1, BRAF, ATRNL1, ESR1, DENND1A, CSMD3, ITSN1, GM14496, DGKD, STXBP5, SOS1, GRM7, PTTG1IP, PARD6G, FAS, ERC2, LRRK2, CDH10	55	2906	12504	1.48643	0.871717
GOTERM_MF_FAT	GO:0004672~protein kinase activity	10	CDK1, ACVR2A, MAP3K5, BRAF, TRIO, MAPK8, CDK10, LRRK2, ABL2, NEK6	57	583	13288	3.99868	0.0620317
GOTERM_MF_FAT	GO:0004674~protein serine/threonine kinase activity	9	CDK1, ACVR2A, MAP3K5, BRAF, TRIO, MAPK8, CDK10, LRRK2, NEK6	57	421	13288	4.98362	0.0650009
GOTERM_MF_FAT	GO:0030145~manganese ion binding	5	ACVR2A, WBSCR17, GALNT5, ABL2, SOD2	57	148	13288	7.87577	0.151216
GOTERM_MF_FAT	GO:0005088~Ras guanyl-nucleotide exchange factor activity	4	RASGRF1, SOS1, TRIO, ITSN1	57	83	13288	11.2348	0.176777
GOTERM_MF_FAT	GO:0005089~Rho guanyl-nucleotide exchange factor activity	4	RASGRF1, SOS1, TRIO, ITSN1	57	71	13288	13.1337	0.188435
GOTERM_MF_FAT	GO:0019904~protein domain specific binding	5	KHDRBS3, SOS1, GRM7, DENND1A, PTEN	57	192	13288	6.07091	0.239235
GOTERM_MF_FAT	GO:0001882~nucleoside binding	13	CDK1, BRAF, TRIO, ACVR2A, MAP3K5, DNAHC7B, ATP8B1, CDK10, MAPK8, LRRK2, ABL2, NEK6, KIF13B	57	1558	13288	1.94518	0.274353
GOTERM_MF_FAT	GO:0000287~magnesium ion binding	6	ACVR2A, MAP3K5, ATP8B1, ABL2, PTEN, NEK6	57	409	13288	3.41989	0.275097
GOTERM_MF_FAT	GO:0001883~purine nucleoside binding	13	CDK1, BRAF, TRIO, ACVR2A, MAP3K5, DNAHC7B, ATP8B1, CDK10, MAPK8, LRRK2, ABL2, NEK6, KIF13B	57	1548	13288	1.95775	0.27882
GOTERM_MF_FAT	GO:0030554~adenyl nucleotide binding	13	CDK1, BRAF, TRIO, ACVR2A, MAP3K5, DNAHC7B, ATP8B1, CDK10, MAPK8, LRRK2, ABL2, NEK6, KIF13B	57	1535	13288	1.97433	0.280982
GOTERM_MF_FAT	GO:0005085~guanyl-nucleotide exchange factor activity	4	RASGRF1, SOS1, TRIO, ITSN1	57	147	13288	6.34348	0.297511
GOTERM_MF_FAT	GO:0046872~metal ion binding	24	SH3RF1, SLC8A1, BRAF, WBSCR17, GALNT5, LRP1B, NR3C2, ESR1, SFXN1, ITSN1, PTEN, FOXP1, VPS8, SOD2, ACVR2A, MAP3K5, ZMIZ1, GATA4, ATP8B1, ZFAT, ABL2, NEK6, CDH10, GM2381	57	3850	13288	1.45323	0.297793
GOTERM_MF_FAT	GO:0043169~cation binding	25	SH3RF1, GALNT5, NR3C2, SFXN1, ITSN1, PTEN, MAP3K5, GATA4, ATP8B1, ZFAT, SLC8A1, BRAF, WBSCR17, GM1110, LRP1B, ESR1, FOXP1, SOD2, VPS8, ACVR2A, ZMIZ1, ABL2, CDH10, NEK6, GM2381	57	3885	13288	1.50015	0.2983
GOTERM_MF_FAT	GO:0032553~ribonucleotide binding	14	CDK1, BRAF, TRIO, ACVR2A, MAP3K5, DNAHC7B, ATP8B1, EFTUD1, CDK10, MAPK8, LRRK2, ABL2, NEK6, KIF13B	57	1796	13288	1.81722	0.298898
GOTERM_MF_FAT	GO:0032555~purine ribonucleotide binding	14	CDK1, BRAF, TRIO, ACVR2A, MAP3K5, DNAHC7B, ATP8B1, EFTUD1, CDK10, MAPK8, LRRK2, ABL2, NEK6, KIF13B	57	1796	13288	1.81722	0.298898
GOTERM_MF_FAT	GO:0060589~nucleoside-triphosphatase regulator activity	6	RASGRF1, SOS1, NF1, TRIO, ITSN1, LRRK2	57	367	13288	3.81127	0.302573
GOTERM_MF_FAT	GO:0030695~GTPase regulator activity	6	RASGRF1, SOS1, NF1, TRIO, ITSN1, LRRK2	57	361	13288	3.87462	0.312966
GOTERM_MF_FAT	GO:0043167~ion binding	25	SH3RF1, GALNT5, NR3C2, SFXN1, ITSN1, PTEN, MAP3K5, GATA4, ATP8B1, ZFAT, SLC8A1, BRAF, WBSCR17, GM1110, LRP1B, ESR1, FOXP1, SOD2, VPS8, ACVR2A, ZMIZ1, ABL2, CDH10, NEK6, GM2381	57	3934	13288	1.48146	0.314821
GOTERM_MF_FAT	GO:0032559~adenyl ribonucleotide binding	13	CDK1, BRAF, TRIO, ACVR2A, MAP3K5, DNAHC7B, ATP8B1, CDK10, MAPK8, LRRK2, ABL2, NEK6, KIF13B	57	1460	13288	2.07575	0.330892
GOTERM_MF_FAT	GO:0017076~purine nucleotide binding	14	CDK1, BRAF, TRIO, ACVR2A, MAP3K5, DNAHC7B, ATP8B1, EFTUD1, CDK10, MAPK8, LRRK2, ABL2, NEK6, KIF13B	57	1871	13288	1.74437	0.33528
GOTERM_MF_FAT	GO:0042803~protein homodimerization activity	4	MAP3K5, DGKD, NFKB1, FOXP1	57	193	13288	4.83156	0.342988
GOTERM_MF_FAT	GO:0005524~ATP binding	13	CDK1, BRAF, TRIO, ACVR2A, MAP3K5, DNAHC7B, ATP8B1, CDK10, MAPK8, LRRK2, ABL2, NEK6, KIF13B	57	1443	13288	2.10021	0.343746
GOTERM_MF_FAT	GO:0017124~SH3 domain binding	3	KHDRBS3, SOS1, DENND1A	57	79	13288	8.85276	0.344528
GOTERM_MF_FAT	GO:0004653~polypeptide N-acetylgalactosaminyltransferase activity	2	WBSCR17, GALNT5	57	17	13288	27.4262	0.419054
GOTERM_MF_FAT	GO:0005083~small GTPase regulator activity	4	RASGRF1, SOS1, TRIO, ITSN1	57	223	13288	4.18158	0.423843
GOTERM_MF_FAT	GO:0000166~nucleotide binding	15	CDK1, BRAF, TRIO, ACVR2A, MAP3K5, DNAHC7B, ATP8B1, EFTUD1, MAPK8, CDK10, RBM39, LRRK2, ABL2, NEK6, KIF13B	57	2183	13288	1.60185	0.426904
GOTERM_MF_FAT	GO:0008047~enzyme activator activity	4	MAP3K5, NF1, ITSN1, LRRK2	57	249	13288	3.74494	0.485892
GOTERM_MF_FAT	GO:0016566~specific transcriptional repressor activity	2	NFKB1, FOXP1	57	23	13288	20.2715	0.493639
